# Supplementary material for: Characterization of fosfomycin resistance and molecular epidemiology among carbapenem-resistant Klebsiella pneumoniae strains from two tertiary hospitals in China
Source: BMC Microbiol. 2021 Apr 11;21:109. doi: 10.1186/s12866-021-02165-7 (PMC8037892; doi:10.1186/s12866-021-02165-7)
Supplement: Supplementary file 2 — Additional file 2. Table S1. Isolate name, source, hospital, antimicrobial susceptibility results, homology analysis and PCR results of all isolates that were analysed in this study. [file 12866_2021_2165_MOESM2_ESM.xls]

## Sheet: Sheet1
No.	Name	Sample source	Hospital	Antimicrobial susceptibility result (MIC, μg/mL)									Filter mating experiment	Homology analysis		Resistance genes		Plasmid type	Mobile elment surrounding fosA3
				CTX	CRO	FEP	MEM	ATM	FOS	AK	TGC	PB		MLST	PFGE	Cabapenmase gene	Fosfomycine resistance gene
1	KP5	Sputum	XY	>256	>256	>256	>256	>256	>512	>256	4	0.5	Success	ST11	II	blaKPC-2	fosA3	N	Type1
2	KP7	Sputum	XY	>256	>256	>256	>256	>256	>512	>256	8	0.5	Failure	ST11	II	blaKPC-2	fosA3	F	Type2
3	KP8	Sputum	XY	>256	>256	>256	>256	>256	>512	>256	1	0.5	Failure	ST11	II	blaKPC-2	fosA3	F	Type2
4	KP10	Sputum	XY	>256	>256	>256	>256	>256	>512	>256	4	0.5	Failure	ST11	II	blaKPC-2	fosA3	F	Type1
5	KP12	Sputum	XY	>256	>256	>256	>256	>256	>512	>256	4	0.5	Failure	ST11	II	blaKPC-2	fosA3	F	Type1
6	KP18	Sputum	XY	>256	>256	>256	>256	>256	>512	>256	4	0.5	Success	ST11	II	blaKPC-2	fosA3	N，F	Type1
7	KP23	Urine	XY	>256	>256	>256	256	>256	>512	>256	1	1	Failure	ST11	II	blaKPC-2	fosA3	F	Type1
8	KP27	Others	XY	>256	>256	>256	>256	>256	>512	>256	1	1	Failure	ST11	II	blaKPC-2	fosA3	F	Type2
9	KP38	Sputum	XY	>256	>256	>256	256	>256	>512	>256	1	0.5	Failure	ST11	II	blaKPC-2	fosA3	F	Type1
10	KP39	Others	XY	>256	>256	>256	>256	>256	512	>256	1	0.5	Failure	ST11	Singleton	blaKPC-2	fosA3	F	Type2
11	KP40	Sputum	XY	>256	>256	>256	256	>256	>512	>256	4	0.5	Failure	ST11	II	blaKPC-2	fosA3	F	Type1
12	KP41	Sputum	XY	>256	>256	>256	256	>256	>512	>256	1	0.5	Failure	ST11	II	blaKPC-2	fosA3	F	Type1
13	KP43	Sputum	XY	>256	>256	>256	>256	>256	>512	>256	4	0.5	Failure	ST11	II	blaKPC-2	fosA3	F	Type1
14	KP120	Sputum	XY	>256	>256	>256	>256	>256	>512	>256	1	0.5	Failure	ST11	II	blaKPC-2	fosA3	F	Type4
15	KP127	Others	XY	>256	>256	256	>256	>256	>512	>256	2	0.5	Failure	ST11	I	blaKPC-2	fosA3	F	Type2
16	KP135	Abscess	XY	256	>256	256	256	>256	>512	>256	2	0.5	Failure	ST11	II	blaKPC-2	fosA3	F	Type2
17	KP146	Sputum	XY	>256	>256	>256	>256	>256	>512	>256	2	0.5	Failure	ST11	II	blaKPC-2	fosA3	F	Type4
18	KP155	Others	XY	>256	>256	>256	>256	>256	>512	>256	8	0.5	Failure	ST11	II	blaKPC-2	fosA3	F	Type4
19	KP160	Blood	XY	>256	>256	>256	>256	>256	>512	>256	8	0.5	Failure	ST11	II	blaKPC-2	fosA3	F	Type4
20	KP162	Others	XY	>256	>256	>256	256	>256	256	1	1	1	/	ST11	II	blaKPC-2	fosA5	F	\
21	KP165	Sputum	XY	>256	>256	>256	256	>256	>512	>256	4	0.5	Success	ST11	II	blaKPC-2	fosA3	ND	Type1
22	KP166	Others	XY	>256	>256	>256	256	>256	>512	>256	1	0.5	Failure	ST11	II	blaKPC-2	fosA3	F	Type4
23	KP184	Abscess	XY	>256	>256	>256	256	>256	>512	>256	1	0.5	Failure	ST11	II	blaKPC-2	fosA3	F	Type3
24	KP190	Sputum	XY	>256	>256	>256	>256	>256	>512	>256	1	0.5	Success	ST11	I	blaKPC-2	fosA3	L/M	Type4
25	KP193	Sputum	XY	>256	>256	>256	>256	>256	>512	>256	1	0.5	Failure	ST11	II	blaKPC-2	fosA3	F	Type1
26	KP198	Others	XY	>256	>256	>256	256	>256	>512	>256	4	0.5	Failure	ST11	II	blaKPC-2	fosA3	F	Type3
27	KP204	Sputum	XY	>256	>256	>256	>256	>256	>512	>256	1	0.5	Failure	ST11	II	blaKPC-2	fosA3	F	Type4
28	KP205	Others	XY	>256	>256	>256	256	>256	>512	>256	2	0.5	Failure	ST11	II	blaKPC-2	fosA3	F	Type3
29	KP207	Blood	XY	>256	>256	>256	256	>256	>512	>256	1	0.5	Failure	ST11	II	blaKPC-2	fosA3	F	Type3
30	KP212	Others	XY	>256	>256	>256	256	>256	>512	>256	4	0.5	Success	ST11	II	blaKPC-2	fosA3	ND	Type1
31	KP220	Abscess	XY	>256	>256	>256	>256	>256	>512	>256	4	0.5	Failure	ST11	II	blaKPC-2	fosA3	F	Type1
32	KP223	Sputum	XY	>256	>256	>256	256	>256	>512	>256	4	0.5	Success	ST11	II	blaKPC-2	fosA3	ND	Type1
33	KP224	Sputum	XY	>256	>256	256	256	>256	>512	>256	2	0.5	Failure	ST11	II	blaKPC-2	fosA3	F	Type2
34	KP231	Blood	XY	>256	>256	>256	256	>256	>512	>256	8	0.5	Failure	ST11	I	blaKPC-2	fosA3	F	Type4
35	KP232	Blood	XY	>256	256	256	64	2	256	8	1	0.5	/	ST562	I	ND	fosA5	ND	\
36	KP241	Others	XY	>256	>256	>256	8	>256	>512	>256	4	0.5	Failure	ST37	I	ND	fosA3	ND	Type2
37	KP265	Blood	XY	>256	>256	>256	>256	>256	256	1	1	0.5	/	ST11	II	blaKPC-2	fosA5	L/M, F	\
38	KP375	Sputum	XY	>256	>256	>256	256	>256	256	>256	4	0.5	/	ST11	II	ND	fosA5	ND	\
39	KP404	Sputum	XY	>256	>256	>256	256	>256	>512	>256	8	0.5	Failure	ST11	Singleton	blaKPC-2	fosA3	F	Type1
40	KP408	Sputum	XY	>256	>256	>256	>256	>256	>512	>256	2	0.5	Failure	ST11	Singleton	blaKPC-2	fosA3	F	Type2
41	KP410	Urine	XY	>256	>256	265	256	>256	>512	>256	4	0.5	/	ST11	II	blaKPC-2	fosA5	F	\
42	KP420	Sputum	XY	>256	>256	>256	256	>256	>512	>256	1	0.5	/	ST11	I	blaKPC-2	-	HI1, F	\
43	KP422	Others	XY	>256	>256	128	128	>256	>512	>256	1	0.5	/	ST11	I	blaKPC-2	-	HI1, F	\
44	KP426	Abscess	XY	>256	>256	256	128	>256	>512	>256	1	0.5	/	ST11	II	blaKPC-2	fosA5	HI1, F	\
45	KP427	Others	XY	>256	>256	>256	256	>256	>512	>256	8	0.5	Failure	ST11	Singleton	blaKPC-2	fosA3	F	Type1
46	KP433	Others	XY	>256	>256	256	128	>256	>512	>256	1	0.5	/	ST11	I	blaKPC-2	-	F	\
47	KP434	Sputum	XY	>256	>256	>256	256	>256	>512	>256	4	0.5	Failure	ST11	I	blaKPC-2	fosA3	F	Type1
48	KP440	Sputum	XY	>256	>256	>256	>256	>256	>512	>256	2	0.5	Failure	ST11	I	blaKPC-2	fosA3	F	Type2
49	KP1	Urine	XY	>256	>256	>256	>256	>256	>512	>256	8	0.5	Failure	ST11	II	blaKPC-2	fosA3	F	Type1
50	KP2	Urine	XY	>256	>256	>256	>256	>256	>512	>256	4	0.5	Failure	ST11	I	blaKPC-2	fosA3	F	Type1
51	KP14	Urine	XY	>256	>256	256	256	>256	>512	>256	8	0.5	Failure	ST11	II	blaKPC-2	fosA3	F	Type2
52	KP15	Blood	XY	>256	>256	256	256	>256	>512	>256	2	0.5	Failure	ST11	II	blaKPC-2	fosA3	F	Type2
53	KP19	Blood	XY	>256	>256	>256	256	>256	512	>256	1	0.25	Failure	ST3984	I	blaKPC-2	fosA3	F	Type4
54	KP20	Urine	ZX	>256	>256	>256	>256	>256	>512	1	4	0.5	/	ST11	II	blaKPC-2	fosA5	F	\
55	KP28	Urine	ZX	>256	>256	>256	32	>256	>512	>256	1	0.5	Failure	ST11	II	blaKPC-2	fosA3	F	Type1
Abberviations: AK, Amikacin; ATM, Aztreonam; CTX, Cefotaxime; CRO, Ceftriaxone; FEP, Cefepime; TGC, Tigecycline; PB, Polymyxin B; MEM, Meropenem; FOS, Fosfomycin; MIC, Minimum inhibitory concentration; PFGE, Pulsed-field gel electrophoresis; MLST, Multilocus sequence typing; ND, Not deternmented
